# Supplementary material for: Lifecycle of a predatory bacterium vampirizing its prey through the cell envelope and S-layer
Source: Nat Commun. 2024 Apr 27;15:3590. doi: 10.1038/s41467-024-48042-5 (PMC11055950; doi:10.1038/s41467-024-48042-5)
Supplement: Supplementary file 8 — Source Data [file 41467_2024_48042_MOESM8_ESM.xlsx]

## Sheet: Figure 2c
Figure 2c
Replicate	Prey strain	Field	Frame_measurement	Total cells (#)	Number of Attachment	Percent of attachment (%)
1	CB15N	1	4	78	25	32.0513
1	CB15N rsaA mut	5	4	142	49	34.507
1	CB15N	2	4	80	25	31.25
1	CB15N rsaA mut	6	4	149	46	30.8725
2	CB15N	1	6	99	12	12.1212
2	CB15N rsaA mut	4	6	115	26	22.6087
2	CB15N	2	6	94	16	17.0213
2	CB15N rsaA mut	5	6	119	30	25.2101
3	CB15N	1	6	146	16	10.9589
3	CB15N rsaA mut	1	6	116	23	19.8276
3	CB15N	2	6	126	30	23.8095
3	CB15N rsaA mut	2	6	100	28	28

## Sheet: Figure 3b
Figure 3b
Prey strain	Replicate	Mean_FreqTwoProgeny (%)	Mean_FreqThreeProgeny (%)	Mean_FreqFourProgeny (%)
CB15N popZ mut	1	0.0650794	0.853175	0.081746
CB15N popZ mut	2	0.0868961	0.860472	0.0526316
CB15N popZ mut	3	0.22555	0.762104	0.0123457
CB15N	1	0.268479	0.731521	0
CB15N	2	0.315657	0.684343	0
CB15N	3	0.162806	0.837194	0
CB15N	4	0.216291	0.783709	0

## Sheet: Figure 5c
Figure 5c
	Size (nm)	Prey strain
	161	CB15N
	140	CB15N
	145	CB15N
	163	CB15N
	143	CB15N
	163	CB15N
	156	CB15N
	185	CB15N
	154	CB15N
	161	CB15N
	168	CB15N
	196	CB15N
	158	CB15N
	195	CB15N
	151	CB15N
	171	CB15N
	151	CB15N
	152	CB15N
	192	CB15N
	143	CB15N
	170	CB15N
	138	CB15N
	161	CB15N
	172	CB15N
	177	CB15N
	158	CB15N
	172	CB15N
	147	CB15N
	193	CB15N
	188	CB15N
	152	CB15N
	164	CB15N
	164	CB15N
	128	CB15N
	180	CB15N
	191	CB15N
	223	CB15N
	132	CB15N
	132	CB15N
	156	CB15N
	160	CB15N
	184	CB15N
	164	CB15N
	164	CB15N
	164	CB15N
	198	CB15N
	160	CB15N
	177	CB15N
	189	CB15N rsaA mut
	158	CB15N rsaA mut
	144	CB15N rsaA mut
	190	CB15N rsaA mut
	136	CB15N rsaA mut
	184	CB15N rsaA mut
	153	CB15N rsaA mut
	147	CB15N rsaA mut
	206	CB15N rsaA mut
	145	CB15N rsaA mut
	159	CB15N rsaA mut
	161	CB15N rsaA mut

## Sheet: Supplementary Figure 1
Sup Fig. 1a & Sup Fig. 1b
Prey strain	Replicate	AbsRmax (OD/h)	s_value (h)
CB15N	1	0.0467	5.9
CB15N	2	0.04668799	8.57
CB15N	3	0.04150585	9.43
CB15N	4	0.04096367	7.7
CB15N rsaA	1	0.0462	4.5
CB15N rsaA	2	0.04242222	7.12
CB15N rsaA	3	0.04754747	6.59
CB15N rsaA	4	0.04566937	6.30
		(In absolute value)

## Sheet: Supplementary Figure 2f
Sup Fig. 2f
	Prey strain	Replicate	Pred_time (min)	Frame_attachment	Frame_escape	Time_attachment (min)	Time_escape (min)	# progeny
	CB15N	1	232	15	116	70	302	3
	CB15N	1	237	14	116	65	302	2
	CB15N	1	295	10	135	45	340	3
	CB15N	1	227	6	91	25	252	3
	CB15N	1	252	9	111	40	292	3
	CB15N	1	205	4	75	15	220	3
	CB15N	1	215	6	85	25	240	2
	CB15N	1	253	16	129	75	328	2
	CB15N	1	245	4	95	15	260	3
	CB15N	1	257	10	116	45	302	3
	CB15N	1	264	7	112	30	294	3
	CB15N	1	259	8	112	35	294	3
	CB15N	1	267	14	131	65	332	3
	CB15N	1	290	5	120	20	310	3
	CB15N	1	222	15	111	70	292	2
	CB15N	1	295	8	130	35	330	3
	CB15N	1	226	17	118	80	306	2
	CB15N	1	174	17	92	80	254	2
	CB15N	1	257	8	111	35	292	3
	CB15N	1	195	4	70	15	210	2
	CB15N	1	247	4	96	15	262	3
	CB15N	1	234	13	112	60	294	3
	CB15N	1	216	13	103	60	276	3
	CB15N	1	247	20	136	95	342	3
	CB15N	1	203	14	99	65	268	3
	CB15N	2	274	3	107	10	284	3
	CB15N	2	322	13	156	60	382	2
	CB15N	2	232	5	91	20	252	3
	CB15N	2	279	18	147	85	364	3
	CB15N	2	256	21	143	100	356	3
	CB15N	2	350	11	165	50	400	2
	CB15N	2	330	15	165	70	400	3
	CB15N	2	326	17	168	80	406	3
	CB15N	2	285	20	155	95	380	3
	CB15N	2	200	83	183	236	436	3
	CB15N	2	264	19	142	90	354	3
	CB15N	2	263	12	124	55	318	3
	CB15N	2	308	5	129	20	328	3
	CB15N	2	320	3	130	10	330	3
	CB15N	2	275	6	115	25	300	3
	CB15N	2	261	12	123	55	316	2
	CB15N	2	276	3	108	10	286	3
	CB15N	2	301	10	138	45	346	3
	CB15N	2	268	32	166	134	402	3
	CB15N	2	267	12	126	55	322	2
	CB15N	2	224	5	87	20	244	2
	CB15N	2	312	19	166	90	402	3
	CB15N	2	240	67	187	204	444	2
	CB15N popZ mut	1	329	16	167	75	404	4
	CB15N popZ mut	1	322	23	181	110	432	3
	CB15N popZ mut	1	236	3	88	10	246	3
	CB15N popZ mut	1	271	12	128	55	326	3
	CB15N popZ mut	1	281	22	158	105	386	3
	CB15N popZ mut	1	301	12	143	55	356	2
	CB15N popZ mut	1	215	18	115	85	300	2
	CB15N popZ mut	1	241	18	128	85	326	2
	CB15N popZ mut	1	345	4	145	15	360	3
	CB15N popZ mut	1	202	3	71	10	212	2
	CB15N popZ mut	1	319	4	132	15	334	3
	CB15N popZ mut	1	308	15	154	70	378	3
	CB15N popZ mut	1	300	11	140	50	350	3
	CB15N popZ mut	1	311	4	128	15	326	3
	CB15N popZ mut	1	245	4	95	15	260	2
	CB15N popZ mut	1	298	5	124	20	318	3
	CB15N popZ mut	1	243	10	109	45	288	2
	CB15N popZ mut	1	253	8	109	35	288	3
	CB15N popZ mut	1	388	13	189	60	448	3
	CB15N popZ mut	1	170	3	55	10	180	2
	CB15N popZ mut	1	235	24	140	115	350	3
	CB15N popZ mut	1	305	4	125	15	320	3
	CB15N popZ mut	1	291	10	133	45	336	4
	CB15N popZ mut	1	329	4	137	15	344	3
	CB15N popZ mut	1	217	4	81	15	232	2
	CB15N popZ mut	1	294	3	117	10	304	3
	CB15N popZ mut	1	280	9	125	40	320	4
	CB15N popZ mut	1	275	20	150	95	370	3
	CB15N popZ mut	1	266	3	103	10	276	4
	CB15N popZ mut	1	186	3	63	10	196	2
	CB15N popZ mut	1	347	4	146	15	362	3
	CB15N popZ mut	2	230	5	90	20	250	2
	CB15N popZ mut	2	234	3	87	10	244	3
	CB15N popZ mut	2	304	3	122	10	314	3
	CB15N popZ mut	2	267	12	126	55	322	3
	CB15N popZ mut	2	257	22	146	105	362	2
	CB15N popZ mut	2	344	11	162	50	394	3
	CB15N popZ mut	2	324	5	137	20	344	3
	CB15N popZ mut	2	246	7	103	30	276	2
	CB15N popZ mut	2	250	5	100	20	270	2
	CB15N popZ mut	2	302	5	126	20	322	3
	CB15N popZ mut	2	284	17	147	80	364	3
	CB15N popZ mut	2	250	19	135	90	340	2
	CB15N popZ mut	2	200	5	75	20	220	3
	CB15N rsaA mut	1	221	4	83	15	236	3
	CB15N rsaA mut	1	225	10	100	45	270	2
	CB15N rsaA mut	1	282	3	111	10	292	3
	CB15N rsaA mut	1	182	3	61	10	192	3
	CB15N rsaA mut	1	268	3	104	10	278	3
	CB15N rsaA mut	1	254	3	97	10	264	3
	CB15N rsaA mut	1	218	3	79	10	228	3
	CB15N rsaA mut	1	252	3	96	10	262	2
	CB15N rsaA mut	1	245	10	110	45	290	2
	CB15N rsaA mut	1	215	24	130	115	330	2
	CB15N rsaA mut	1	276	3	108	10	286	3
	CB15N rsaA mut	1	218	3	79	10	228	2
	CB15N rsaA mut	1	304	5	127	20	324	3
	CB15N rsaA mut	1	212	3	76	10	222	2
	CB15N rsaA mut	1	222	9	96	40	262	3
	CB15N rsaA mut	1	218	3	79	10	228	2
	CB15N rsaA mut	1	244	11	112	50	294	3
	CB15N rsaA mut	1	264	11	122	50	314	3
	CB15N rsaA mut	1	266	3	103	10	276	3
	CB15N rsaA mut	1	294	3	117	10	304	3
	CB15N rsaA mut	1	256	3	98	10	266	3
	CB15N rsaA mut	1	239	4	92	15	254	2
	CB15N rsaA mut	1	246	3	93	10	256	2
	CB15N rsaA mut	1	236	3	88	10	246	2
	CB15N rsaA mut	1	197	22	116	105	302	3
	CB15N rsaA mut	1	267	4	106	15	282	3
	CB15N rsaA mut	1	282	3	111	10	292	3
	CB15N rsaA mut	2	304	7	132	30	334	3
	CB15N rsaA mut	2	327	8	146	35	362	3
	CB15N rsaA mut	2	238	15	119	70	308	2
	CB15N rsaA mut	2	298	1	114	0	298	3
	CB15N rsaA mut	2	249	12	117	55	304	3
	CB15N rsaA mut	2	250	9	110	40	290	3
	CB15N rsaA mut	2	326	3	133	10	336	2
	CB15N rsaA mut	2	378	5	164	20	398	3
	CB15N rsaA mut	2	249	16	127	75	324	3
	CB15N rsaA mut	2	282	19	151	90	372	3
	CB15N rsaA mut	2	246	17	128	80	326	3
	CB15N rsaA mut	2	265	12	125	55	320	3
	CB15N rsaA mut	2	274	5	112	20	294	3
	CB15N rsaA mut	2	294	1	112	0	294	3
	CB15N rsaA mut	2	208	7	84	30	238	2
	CB15N rsaA mut	2	260	15	130	70	330	3
	CB15N rsaA mut	2	258	5	104	20	278	3
	CB15N rsaA mut	2	275	6	115	25	300	3
	CB15N rsaA mut	2	280	30	170	130	410	2
	CB15N rsaA mut	2	272	7	116	30	302	3
	CB15N rsaA mut	2	258	9	114	40	298	3
	CB15N rsaA mut	2	239	10	107	45	284	2
	CB15N rsaA mut	2	282	15	141	70	352	2
	CB15N rsaA mut	2	274	19	147	90	364	3
	CB15N rsaA mut	2	278	11	129	50	328	3
